# Supplementary material for: Prenatal Exome Sequencing in Recurrent Fetal Structural Anomalies: Systematic Review and Meta-Analysis
Source: J Clin Med. 2021 Oct 15;10(20):4739. doi: 10.3390/jcm10204739 (PMC8538791; doi:10.3390/jcm10204739)
Supplement: Supplementary file 1 [file jcm-10-04739-s001.zip]

Archive with 1 entries (1 files):
- jcm-1359142-supplementary.pdf
